# Supplementary material for: Fibroblast-derived Hgf controls recruitment and expansion of muscle during morphogenesis of the mammalian diaphragm
Source: eLife. 2022 Sep 26;11:e74592. doi: 10.7554/eLife.74592 (PMC9514848; doi:10.7554/eLife.74592)
Supplement: Figure 6—source data 1. [file elife-74592-fig6-data1.xlsx]

## Sheet: Sheet1
Figure 6 - Source Data 1
Figure 6B: Total Count of GFP+ cells after 72h in culture
Total GFP+ Cells
DMSO	BMS777607
6796	2164
7069	2892
7452	2166
7019	2105
Figure 6D: qPCR for MyoD after 48h in culture
MyoD mRNA Fold Change Relative Expression				MyoD mRNA ddCT Relative Expression
DMSO	BMS777607			Vehicle	BMS777607
1.02524	0.732472			-0.0359658	0.449154
1.02889	0.540081			-0.0410934	0.888753
0.947988	0.73179			0.0770591	0.450498
Figure 6E: %MYOD+/GFP+ cells after 48h in culture
MyoD+GFP+/Total GFP+ cells (%)
DMSO	BMS777607
85.8152	15.7579
87.622	23.6515
88.3253	21.8837
88.7876	20.6651
Figure 6G: qPCR for Gata4
Gata4 mRNA Fold Change Relative Expression				Gata4 mRNA ddCT Relative Expression
DMSO	BMS777607			Vehicle	BMS777607
1.48802	2.20519			-0.573396	-1.1409
1.29067	1.52037			-0.368122	-0.604423
0.520685	0.989989			0.941518	0.0145158
Figure 6H: %Edu+GFP+/Total GFP + cells
EdU+GFP+/Total GFP+ cells (%)
DMSO	BMS777607
9.94872	9.0301
3.18661	60.1199
23.6041	87.4834
36.2208	41.3502
Figure 6J: %CleavedCaspase3+GFP+/Total GFP + cells
Cleaved Caspase3+GFP+/Total GFP+ cells (%)
DMSO	BMS777607
2.11044	57.3132
4.79255	85.878
2.71549	87.8049
Figure 6L-M: Sample Information for Motility Measurements						Figure 6N: Sample Information for Circularity Measurements
Motility						Circularity
Sample Number	Stage	Treatment	Genotype			Sample Number	Stage	Treatment	Genotype
50429.2	E12.5	0.001% DMSO in vitro at E12.5	Pax3CreKI/+RosanTnG/+			49875.1	E12.5	0.001% DMSO in vitro at E12.5	Pax3CreKI/+RosamTmG/+
50429.3	E12.5	0.001% DMSO in vitro at E12.5	Pax3CreKI/+RosanTnG/+			49875.2	E12.5	0.001% DMSO in vitro at E12.5	Pax3CreKI/+RosamTmG/+
50429.4	E12.5	0.001% DMSO in vitro at E12.5	Pax3CreKI/+RosanTnG/+			49875.3	E12.5	0.001% DMSO in vitro at E12.5	Pax3CreKI/+RosamTmG/+
50355.1	E12.5	0.001% DMSO in vitro at E12.5	Pax3CreKI/+RosanTnG/+			49875.4	E12.5	10 uM BMS777607 in vitro at E12.5	Pax3CreKI/+RosamTmG/+
50429.5	E12.5	10 uM BMS777607 in vitro at E12.5	Pax3CreKI/+RosanTnG/+			49875.5	E12.5	10 uM BMS777607 in vitro at E12.5	Pax3CreKI/+RosamTmG/+
50429.6	E12.5	10 uM BMS777607 in vitro at E12.5	Pax3CreKI/+RosanTnG/+			49875.6	E12.5	10 uM BMS777607 in vitro at E12.5	Pax3CreKI/+RosamTmG/+
50355.3	E12.5	10 uM BMS777607 in vitro at E12.5	Pax3CreKI/+RosanTnG/+
50355.4	E12.5	10 uM BMS777607 in vitro at E12.5	Pax3CreKI/+RosanTnG/+
Figure 6L-M: Velocity and Displacement Measurements						Figure 6N: Circularity Measurements
Mean Velocity of peripheral cells (µm/hr)			Displacement of peripheral cells (µm)			Circularity of peripheral cells
DMSO	BMS777607		DMSO	BMS777607		Vehicle	BMS777607
0.96	0.6		98.781	21.666		0.515	0.702
1.08	0.6		16.281	23.762		0.284	0.221
0.9	0.54		63.015	59.248		0.608	0.815
0.6	0.6		223.858	56.698		0.47	0.083
0.9	0.48		143.769	58.337		0.742	0.889
1.02	0.6		32.972	91.797		0.461	0.902
0.9	0.6		232.708	81.098		0.19	0.743
1.08	0.54		25.386	60.422		0.442	0.068
0.84	0.54		121.713	20.317		0.431	0.09
0.96	0.6		92.558	35.104		0.91	0.092
0.54	0.72		174.843	74.711		0.799	0.199
1.08	0.6		224.878	69.192		0.29	0.865
0.96	0.54		81.707	124.702		0.389	0.864
0.66	0.54		321.677	59.731		0.421	0.943
0.96	0.6		306.645	66.68		0.384	0.648
1.08	0.72		85.353	96.219		0.539	0.967
1.02	0.78		274.19	33.516		0.723	0.126
1.32	0.48		322.939	106.586		0.505	0.927
1.08	0.6		132.576	37.026		0.147	0.077
0.66	0.48		93.295	70.941		0.343	0.901
1.02	0.6		79.946	20.091		0.222	0.398
0.9	0.6		56.671	8.157		0.423	0.971
1.2	0.48		32.291	24.222		0.35	0.089
0.78	0.48		63.337	53.647		0.127	0.333
0.9	0.42		74.394	172.454		0.325	0.519
0.9	0.66		53.108	170.541		0.281	0.93
0.96	0.66		206.849	155.387		0.661	0.712
0.96	0.6		174.262	21.129		0.822	0.782
0.84	0.48		107.099	58.152		0.541	0.236
0.66	0.48		103.15	74.555		0.791	0.688
1.08	0.48		314.192	109.854		0.351	0.258
0.9	0.48		168.787	166.655		0.248	0.487
1.02	0.54		321.089	10.574		0.151	0.07
0.84	0.48		95.224	52.882		0.299	0.449
0.96	0.6		155.243	56.905		0.645	0.798
0.96	0.6		297.851	162.636		0.347	0.219
0.72	0.48		35.469	65.936		0.278	0.04
0.84	0.66		211.872	51.99		0.362	0.713
1.02	0.6		122.773	41.083		0.726	0.795
0.72	0.72		70.556	136.727		0.148	0.777
1.02	0.48		284.295	110.456		0.289	0.624
1.08	0.48		150.546	152.747		0.226	0.642
0.96	0.48		211.166	29.958		0.551	0.34
0.66	0.6		36.686	104.759		0.943	0.389
0.9	0.66		54.816	54.38		0.548	0.332
0.96	0.6		130.554	97.764		0.169	0.78
0.66	0.54		81.113	116.142		0.223	0.26
0.78	0.42		307.523	32.783		0.255	0.843
0.66	0.48		151.283	104.454		0.879	0.865
0.78	0.66		213.046	150.231		0.686	0.903
0.66	0.54		29.454	61.821		0.752	0.871
0.72	0.6		432.414	19.075		0.459	0.508
0.66	0.66		42.536	7.884		0.146	0.51
0.6	0.54		266.961	148.116		0.829	0.628
0.9	0.54		62.013	10.002		0.571	0.972
1.08	0.42		166.488	114.689		0.359	0.077
1.14	0.42		37.356	132.824		0.263	0.233
0.66	0.48		116.873	18.935		0.156	0.904
1.2	0.72		255.717	65.517		0.898	0.15
1.08	0.48		295.8	42.469		0.249	0.885
0.78	0.48		241.787	69.296		0.259	0.914
0.6	0.6		212.661	24.01		0.842	0.752
0.54	0.6		28.744	128.434		0.325	0.364
0.78	0.66		280.903	30.365		0.182	0.815
0.84	0.48		42.948	132.74		0.355	0.797
0.84	0.48		192.849	31.455		0.81	0.895
1.14	0.48		134.626	96.783		0.168	0.684
0.66	0.48		39.429	94.072		0.527	0.91
0.48	0.6		204.544	75.792		0.316	0.358
0.96	0.6		103.964	30.715		0.594	0.717
0.84	0.48		122.618	169.824		0.466	0.186
0.9	0.48		90.582	17.1		0.513	0.639
0.54	0.48		234.527	100.735		0.153	0.102
0.96	0.42		296.173	12.5		0.79	0.857
0.72	0.54		157.885	88.551		0.213	0.821
0.6	0.42		66.247	56.375		0.319	0.702
0.54	0.54		219.925	4.769		0.433	0.901
1.02	0.54		177.635	151.474		0.153	0.842
0.6	0.54		155.301	30.887		0.164	0.846
1.08	0.6		198.841	63.665		0.14	0.435
1.02	0.54		143.767	30.611		0.188	0.654
1.02	0.66		190.912	19.213		0.092	0.625
0.84	0.42		59.582	68.85		0.389	0.887
0.9	0.48		72.721	126.403		0.161	0.729
0.96	0.48		95.09	111.13		0.337	0.206
0.9	0.66		138.846	35.898		0.336	0.238
0.96	0.42		224.81	33.342		0.481	0.867
0.96	0.54		105.424	81.995		0.143	0.765
0.78	0.54		194.781	41.878		0.247	0.92
0.6	0.66		27.672	90.152		0.111	0.883
0.66	0.42		166.944	17.024		0.725	0.804
0.72	0.72		91.276	33.15		0.782	0.177
0.96	0.48		117.8	57.736		0.348	0.859
0.66	0.54		111.956	45.487		0.458	0.957
0.54	0.42		147.249	12.733		0.151	0.878
0.6	0.6		152.977	72.078		0.185	0.837
0.78	0.6		84.962	92.381		0.306	0.92
0.78	0.72		229.858	36.39		0.074	0.622
0.54	0.6		189.684	63.996		0.162	0.864
0.96	0.54		35.706	122.294		0.397	0.582
0.9	0.78		233.958	28.632		0.089	0.752
0.66	0.72		233.015	34.756		0.336	0.76
0.42	0.54		23.472	55.185		0.511	0.075
0.72	0.6		67.133	38.631		0.354	0.352
0.78	0.54		126.897	122.542		0.281	0.912
0.6	0.66		208.097	87.28		0.46	0.922
0.9	0.72		35.004	171.923		0.202	0.867
1.08	0.48		124.483	31.455		0.124	0.846
0.9	0.54		65.558	75.642		0.283	0.417
0.54	0.54		155.583	30.063		0.309	0.426
1.08	0.42		99.087	88.663		0.26	0.708
1.02	0.6		32.261	53.7		0.197	0.644
1.02	0.66		189.647	39.197		0.276	0.922
0.6	0.54		68.753	65.379		0.277	0.249
0.9	0.6		131.53	28.045		0.17	0.771
0.84	0.6		43.438	117.67		0.322	0.895
1.14	0.54		58.199	13.976		0.213	0.249
1.08	0.6		44.3	57.766		0.106	0.949
0.9	0.66		107.305	53.163		0.326	0.864
0.78	0.6		11.831	4.688		0.176	0.875
0.96	0.48		24.37	141.583		0.179	0.805
0.9	0.66		131.64	13.264		0.863	0.687
0.72	0.6		66.694	79.129		0.444	0.819
0.96	0.54		126.906	86.49		0.486	0.864
1.14	0.48		110.496	24.365		0.126	0.561
0.84	0.6		21.135	133.362		0.444	0.809
0.9	0.54		141.521	52.965		0.151	0.817
0.96	0.48		12.73	42.934		0.251	0.716
1.02	0.54		100.778	84.434		0.157	0.838
0.9	0.42		117.249	46.784		0.69	0.729
0.84	0.54		16.491	145.716		0.318	0.54
0.96	0.6		71.81	28.135		0.307	0.71
0.9	0.48		183.919	137.032		0.177	0.507
0.72	0.66		96.485	119.328		0.33	0.672
1.14	0.6		52.251	113.346		0.52	0.444
0.9	0.54		118.46	78.563		0.286	0.838
0.9	0.48		62.998	61.656		0.243	0.603
0.54	0.48		78.238	132.572		0.347	0.504
0.9	0.48		42.675	31.458		0.452	0.919
1.08	0.54		8.956	24.703		0.08	0.749
0.96	0.54		85.951	38.344		0.682	0.587
0.78	0.48		143.387	140.977		0.39	0.814
0.96	0.54		132.836	102.361		0.581	0.862
0.96	0.54		106.476	20.44		0.276	0.964
1.14	0.48		147.722	66.929		0.235	0.848
0.96	0.54		137.949	63.959		0.141	0.817
1.14	0.48		63.546	41.708		0.263	0.871
0.9	0.48		120.996	67.996		0.251	0.862
1.02	0.48		96.518	149.537		0.08	0.736
1.26	0.54		27.224	82.949		0.499	0.198
0.78	0.6		95.62	73.285		0.239	0.898
0.72	0.54		12.581	135.949		0.664	0.964
1.08	0.42		33.654	66.505		0.452	0.884
0.96	0.48		35.724	42.222		0.107	0.804
0.9	0.54		127.169	49.289		0.235	0.872
1.08	0.48		62.567	62.648		0.255	0.764
0.96	0.6		43.949	40.209		0.202	0.37
0.72	0.6		63.602	88.746		0.181	0.881
1.14	0.48		48.197	59.854		0.369	0.607
0.72	0.72		82.867	103.292		0.281	0.811
1.02	0.6		51.524	16.801		0.51	0.815
1.02	0.54		75.388	108.562		0.254	0.73
1.14	0.54		48.913	118.882		0.132	0.646
0.9	0.54		165.128	35.349		0.373	0.671
1.14	0.66		72.803	63.217		0.347	0.833
0.78	0.72		57.487	170.076		0.443	0.802
0.78	0.48		120.471	88.814		0.11	0.779
0.9	0.66		32.113	146.758		0.747	0.657
1.08	0.54		78.79	21.571		0.129	0.325
1.2	0.48		34.34	87.095		0.403	0.603
0.96	0.48		44.87	73.651		0.633	0.826
1.08	0.6		11.314	6.712		0.434	0.495
0.96	0.54		169.05	48.938		0.364	0.816
0.72	0.84		180.686	33.693		0.104	0.136
1.14	0.9		204.152	41.554		0.333	0.841
0.96	0.54		91.129	33.093		0.344	0.655
1.08	0.54		287.575	41.499		0.183	0.452
1.08	0.54		162.938	86.866		0.088	0.758
1.14	0.66		29.615	33.46		0.115	0.384
0.96	0.72		205.492	24.697		0.161	0.401
0.84	0.72		125.36	177.976		0.201	0.667
1.08	0.48		130.862	60.735		0.12	0.821
1.02	0.54		70.934	71.361		0.444	0.542
1.14	1.2		32.03	70.995		0.093	0.838
0.9	1.26		163.785	94.392		0.092	0.976
0.72	0.54		46.285	52.811		0.348	0.592
1.02	0.6		104.33	105.414		0.413	0.881
1.02	0.84		171.778	110.523		0.242	0.568
1.02	0.54		106.566	106.393		0.114	0.944
1.08	0.6		67.157	142.696		0.675	0.865
0.96	0.78		165.534	140.15		0.416	0.822
1.02	0.78		51.866	179.045		0.333	0.154
1.02	0.48		57.791	29.137		0.015	0.935
0.78	0.54		133.288	35.073		0.193	0.65
1.08	0.48		50.832	45.628		0.324	0.854
0.84	0.9		131.699	14.928		0.295	0.752
1.08	0.54		153.609	24.587		0.201	0.878
0.96	0.54		114.366	76.148		0.365	0.842
1.14	0.6		53.441	69.632		0.128	0.865
1.32	0.6		124.654	34.88		0.088	0.206
0.96	0.66		20.632	35.193		0.085	0.885
0.72	0.6		33.612	81.899		0.101	0.076
1.02	0.72		223.568	50.664		0.135	0.657
0.96	0.6		114.375	77.562		0.69	0.047
0.6	0.42		120.185	119.8		0.186	0.884
1.02	0.66		184.932	65.004		0.178	0.293
1.5	0.54		149.954	24.767		0.173	0.53
1.02	0.66		333.73	59.291		0.752	0.411
0.96	0.6		162.245	45.484		0.412	1
1.08	0.72		99.608	214.262		0.169	0.257
1.26	0.6		161.906	31.461		0.144	0.144
0.96	0.6		113.069	50.281		0.269	0.94
0.9	0.48		93.522	34.156		0.4	0.647
1.26	0.6		79.154	18.128		0.044	0.22
1.14	0.54		150.374	16.629		0.328	0.761
1.02	0.6		43.414	63.598		0.466	0.135
1.08	0.54		126.893	83.891		0.373	0.669
0.78	0.6		67.209	105.963		0.106	0.39
1.14	0.66		125.05	39.186		0.209	0.427
1.02	0.54		110.106	62.526		0.274	0.454
1.02	0.6		63.549	53.526		0.052	0.12
0.9	0.6		125.73	22.121		0.074	0.181
0.72	0.66		64.2	8.448		0.339	0.661
0.9	0.54		207.655	68.676		0.191	0.195
1.2	0.72		31.81	42.736		0.1	0.133
0.96	0.6		98.323	61.71		0.107	0.878
1.02	0.66		240.242	125.12		0.355	0.756
1.14	0.6		53.794	52.021		0.35	0.994
1.38	0.54		202.222	29.748		0.1	0.525
1.02	0.6		120.492	84.059		0.075	0.51
1.02	0.6		56.458	15.792		0.356	0.9
1.2	0.54		5.418	32.857		0.104	0.24
1.26	0.6		115.673	52.427		0.253	0.412
1.56	0.66		85.212	151.816		0.146	0.825
1.26	0.6		62.006	62.312		0.354	0.902
0.78	0.6		32.629	76.869		0.299	0.526
0.9	0.6		56.717	28.318		0.081	0.827
1.2	0.48		177.513	41.198		0.58	0.847
0.84	0.48		56.762	33.947		0.188	0.421
1.02	0.66		74.707	24.859		0.261	0.991
1.14	0.66		129.818	47.726		0.222	0.719
0.96	0.6		148.397	88.699		0.163	0.399
1.02	0.54		177.491	35.071		0.686	0.773
1.14	0.54		100.279	34.744		0.154	0.954
1.02	0.6		79.167	55.705		0.131	0.674
1.02	0.54		147.163	62.418		0.287	0.759
1.14	0.66		38.578	39.204		0.377	0.495
0.96	0.66		177.555	44.515		0.161	0.314
1.08	0.78		75.873	28.183		0.152	0.879
1.44	0.54		144.711	9.101		0.102	0.867
0.78	0.6		80.103	11.954		0.042	0.9
1.26	0.6		156.094	55.959		0.151	0.652
1.2	0.6		141.729	49.578		0.19	0.067
0.96	0.54		74.017	90.534		0.336	0.727
1.08	0.66		40.849	51.062		0.068	0.827
0.78	0.48		26.821	47.671		0.3	0.806
0.78	0.6		174.187	15.264		0.187	0.095
1.44	0.54		52.91	46.593		0.15	0.708
0.72	0.66		81.692	39.824		0.277	0.87
1.08	0.48		50.904	103		0.296	0.512
1.08	0.54		101.668	58.641		0.18	0.727
0.96	0.66		69.269	9.623		0.181	0.657
1.2	0.54		63.943	16.707		0.123	0.416
0.96	0.54		100.58	19.654		0.071	0.426
1.08	0.6		30.294	112.978		0.434	0.3
1.02	0.72		37.204	95.833		0.201	0.241
0.78	0.54		41.956	59.028		0.272	0.932
1.2	0.54		59.841	126.02		0.171	0.994
0.6	0.66		68.678	88.831		0.099	0.595
1.14	0.6		23.647	30.531		0.096	0.815
0.96	0.6		73.112	124.966		0.156	0.182
1.5	0.6		208.224	159.893		0.074	0.693
0.96	0.54		200.408	42.277		0.146	0.897
0.84	0.54		39.942	32.278		0.217	0.164
0.54	0.6		6.186	26.295		0.303	0.421
0.96	0.54		133.507	39.671		0.893	0.445
0.54	0.6		80.123	79.345		0.272	0.184
1.02	0.6		38.267	113.19		0.716	0.601
0.96	0.66		89.118	36.805		0.176	0.878
0.9	0.54		106.404	29.507		0.778	0.976
0.78	0.54		59.818	65.407		0.352	0.337
0.72	0.54		44.238	78.186		0.862	0.936
0.66	0.66		104.73	66.2		0.841	0.749
1.02	0.66		181.181	47.315		0.938	0.422
0.78	0.54		132.601	23.443		0.34	0.913
0.78	0.54		77.537	18.114		0.942	0.518
0.9	0.54		110.586	50.527		0.251	0.103
0.84	0.6		38.821	84.886		0.415	0.815
0.84	0.66		63.676	16.73		0.749	0.742
0.96	0.54		64.27	111.645		0.41	0.246
0.66	0.54		35.652	30.892		0.873	0.513
0.66	0.66		194.516	61.038		0.853	0.96
0.72	0.6		136.57	82.589		0.202	0.219
0.66	0.54		88.026	58.612		0.805	0.843
1.08	0.48		31.095	59.288		0.491	0.886
1.02	0.6		216.448	52.116		0.676	0.165
0.72	0.54		143.58	63.59		0.865	0.883
0.72	0.54		104.041	16.299		0.756	0.69
1.02	0.6		88.689	125.092		0.476	0.867
0.96	0.6		6.099	61.382		0.53	0.037
0.96	0.54		108.222	35.402		0.95	0.371
0.6	0.54		163.237	46.606		0.212	0.275
0.66	0.54		30.003	64.588		0.256	0.863
0.9	0.54		126.639	6.252		0.717	0.2
0.84	0.54		253.123	21.121		0.65	0.249
0.66	0.6		27.221	32.241		0.275	0.119
0.48	0.6		87.464	9.562		0.363	0.166
0.72	0.78		69.32	105.785		0.155	0.402
0.96	0.6		46.864	35.711		0.433	0.809
0.96	0.6		57.794	11.966		0.229	0.241
0.78	0.6		130.45	62.835		0.632	0.318
0.84	0.54		146.006	54.284		0.509	0.148
1.02	0.54		27.938	24.215		0.272	0.812
0.96	0.54		63.801	54.572		0.444	0.734
0.78	0.66		54.748	29.456		0.31	0.363
1.02	0.48		70.934	71.771		0.127	0.539
1.14	0.66		173.942	57.771		0.433	0.816
0.9	0.48		98.004	36.786		0.333	0.672
0.9	0.48		184.977	90.595		0.412	0.119
0.84	0.54		196.543	76.8		0.247	0.904
0.96	0.66		195.344	48.054		0.604	0.038
0.78	0.6		6.143	53.044		0.707	0.534
1.08	0.66		18.787	61.897		0.874	0.37
0.9	0.66		52.992	11.453		0.92	0.747
0.84	0.6		45.046	42.239		0.51	1
1.02	0.54		197.971	20.847		0.909	0.602
1.02	0.54		97.701	14.266		0.318	0.764
0.96	0.66		161.169	46.333		0.503	0.07
0.84	0.54		218.533	88.158		0.493	0.44
1.14	0.6		36.586	126.925		0.727	0.588
0.84	0.6		131.81	57.953		0.557	0.321
0.66	0.54		106.291	132.679		0.552	0.096
0.9	0.54		98.197	16.441		0.887	0.943
1.02	0.66		78.297	73.479		0.631	0.255
0.54	0.48		154.431	70.049		0.588	0.634
0.96	0.6		136.479	42.952		0.522	0.119
0.84	0.66		90.805	46.823		0.897	0.174
1.14	0.48		103.172	13.803		0.947	0.253
0.9	0.48		90.72	7.478		0.194	0.099
1.08	0.48		50.272	60.285		0.57	0.362
0.84	0.54		51.169	13.987		0.763	0.898
0.9	0.54		69.428	77.926		0.329	0.567
1.02	0.66		118.16	23.366		0.316	0.159
0.96	0.6		197.095	45.098		0.712	0.55
1.14	0.66		25.819	9.365		0.447	0.496
1.2	0.6		24.286	85.32		0.526	0.39
1.2	0.72		28.212	95.315		0.222	0.302
1.26	0.72		80.877	143.535		0.265	0.51
1.26	0.54		162.853	104.542		0.251	0.672
1.2	0.54		46.071	30.242		0.211	0.772
0.96	0.48		233.75	94.364		0.236	0.345
0.96	0.6		104.747	86.214		0.586	0.598
1.08	0.6		130.555	52.46		0.364	0.242
1.14	0.54		86.498	17.832		0.916	0.71
1.2	0.66		158.359	20.928		0.123	0.248
1.08	0.48		115.131	82.825		0.277	0.122
1.02	0.48		97.932	71.779		0.138	0.53
0.96	0.6		110.874	51.055		0.856	0.103
0.9	0.9		166.087	48.423		0.27	0.645
1.2	0.6		121.282	40.967		0.515	0.438
1.14	0.66		89.296	10.457		0.438	0.967
0.96	0.66		33.457	18.495		0.877	0.877
1.02	0.66		40.14	24.134		0.643	0.954
0.9	0.66		102.047	36.19		0.429	0.443
1.02	0.6		38.497	89.854		0.765	0.804
0.66	0.6		114.157	34.703		0.561	0.339
0.9	0.6		60.604	60.679		0.298	0.131
0.78	0.54		56.764	47.168		0.668	0.087
0.72	0.6		81.164	78.133		0.828	0.015
0.9	0.66		49.179	24.977		0.33	0.094
1.14	0.66		76.626	31.397		0.208	0.072
0.96	0.6		278.122	56.199		0.945	0.041
0.9	0.66		75.86	49.758		0.573	0.119
0.9	0.78		113.304	67.852		0.722	0.055
0.96	0.54		200.365	35.48		0.395	0.042
0.96	0.66		189.198	16.686		0.857	0.108
0.66	0.54		80.639	31.667		0.373	0.121
0.96	0.66		31.506	80.983		0.224	0.076
1.02	0.54		174.02	39.265		0.304	0.047
1.2	0.54		32.431	31.382		0.846	0.121
0.96	0.48		154.379	13.285		0.285	0.115
0.9	0.54		65.783	48.97		0.514	0.143
0.96	0.6		184.53	52.23		0.266	0.153
0.84	0.54		61.931	43.441		0.153	0.06
1.08	0.48		86.538	24.026		0.383	0.02
1.14	0.42		48.746	39.4		0.229	0.142
1.02	0.48		122.579	79.754		0.298	0.056
1.02	0.54		185.938	135.468		0.159	0.132
1.08	0.48		148.302	63.271		0.262	0.108
0.96	0.6		51.768	16.955		0.586	0.113
0.96	0.54		88.081	89.592		0.275	0.107
1.26	0.54		82.347	31.006		0.34	0.047
1.14	0.6		46.736	128.539		0.292	0.077
0.96	0.54		50.563	23.083		0.467	0.274
0.9	0.72		122.06	28.502		0.55	0.076
0.96	0.54		31.536	17.01		0.199	0.112
0.84	0.54		52.11	37.51		0.334	0.085
1.14	0.72		25.582	29.737		0.184	0.061
0.66	0.54		22.585	37.258		0.667	0.245
1.14	0.72		113.666	59.808		0.408	0.153
0.9	0.84		131.579	16.862		0.36	0.035
0.9	0.78		94.958	92.658		0.559	0.038
1.14	0.6		98.655	57.51		0.33	0.307
0.9	0.54		52.114	124.515		0.677	0.106
1.2	0.48		72.552	83.982		0.39	0.157
1.08	0.54		221.281	81.059		0.236	0.101
1.08	0.6		201.752	32.382		0.306	0.281
1.02	0.54		43.639	82.234		0.203	0.052
0.78	0.78		43.279	75.403		0.439	0.112
0.72	0.66		109.154	148.404		0.137	0.144
1.26	0.48		55.481	190.235		0.394	0.082
1.02	0.6		41.679	94.641		0.474	0.129
1.2	0.72		32.715	49.397		0.325	0.137
1.14	0.54		70.362	112.411		0.334	0.173
1.26	0.72		62.935	46.323		0.408	0.115
1.08	0.72		29.003	40.787		0.232	0.124
0.9	0.6		113.173	48.264		0.187	0.187
1.2	0.48		38.294	34.43		0.87	0.149
0.96	0.54		140.722	104.75		0.178	0.524
1.2	0.78		20.528	48.605		0.373	0.274
0.9	0.42		20.243	18.972		0.829	0.185
0.96	0.66		241.648	22.283		0.413	0.291
1.02	0.54		56.964	61.325		0.61	0.215
1.02	0.54		83.664	151.025		0.3	0.112
0.72	0.54		67.304	213.679		0.202	0.1
0.84	0.6		57.093	61.518		0.416	0.721
1.02	0.6		38.92	27.222		0.96	0.108
1.08	0.66		87.837	75.311		0.538	0.118
0.9	0.48		62.42	69.541		0.368	0.177
0.96	0.72		182.006	143.521		0.273	0.502
1.2	0.66		67.537	68.152		0.497	0.624
1.38	0.48		64.284	56.648		0.433	0.886
0.9	0.66		52.381	35.475		0.474	0.599
1.38	0.48		106.333	78.987		0.194	0.883
0.84	0.48		43.914	68.257		0.263	0.462
0.96	0.54		66.664	46.206		0.845	0.138
0.9	0.72		19.848	11.587		0.161	0.795
1.14	0.48		58.915	82.702		0.547	0.809
0.9	0.6		101.008	19.724		0.551	0.309
0.72	0.54		98.058	22.162		0.951	0.582
0.96	0.6		11.281	88.139		0.182	0.75
0.78	0.48		33.481	57.502		0.058	0.205
0.84	0.6		64.609	25.274		0.227	0.206
0.78	0.66		217.031	30.459		0.64	0.541
0.66	0.48		139.285	25.311		0.368	0.68
0.78	0.54		146.392	30.16		0.665	0.82
0.78	0.48		360.502	39.069		0.415	0.246
0.6	0.54		279.206	5.052		0.782	0.237
0.84	0.72		163.646	77.034		0.177	0.217
0.66	0.48		127.684	77.294		0.888	0.759
0.72	0.54		314.145	16.67		0.393	0.341
0.78	0.84		249.147	35.86		0.402	0.838
0.72	0.54		45.269	14.249		0.463	0.821
0.72	0.72		264.122	81.954		0.399	0.081
0.66	0.72		160.821	21.554		0.898	0.722
0.78	0.54		170.673	44.084		0.864	0.281
0.72	0.54		184.089	27.146		0.662	0.764
0.78	0.54		271.339	44.231		0.468	0.89
0.96	0.6		286.14	77.886		0.279	0.797
0.6	0.54		195.977	32.845		0.283	0.317
0.84	0.6		297.018	41.255		0.371	0.484
0.72	0.54		244.899	44.74		0.46	0.213
0.66	0.48		265.868	53.757		0.148	0.398
0.78	0.48		242.211	78.185		0.547	0.295
0.66	0.48		159.978	23.329		0.21	0.286
0.6	0.54		308.069	61.537		0.382	0.358
0.66	0.66		331.106	40.555		0.558	0.099
0.66	0.6		150.736	74.616		0.433	0.675
0.84	0.54		259.219	38.436		0.415	0.604
0.78	0.54		180.123	113.393		0.381	0.091
0.72	0.6		115.956	11.96		0.244	0.373
0.6	0.6		108.897	94.655		0.335	0.469
0.78	0.6		241.791	73.574		0.265	0.259
0.72	0.48		234.842	65.986		0.244	0.105
0.72	0.48		226.774	37.447		0.197	0.737
0.84	0.48		108.27	74.232		0.337	0.372
0.84	0.54		151.619	58.362		0.367	0.054
0.72	0.66		162.685	56.288		0.494	0.273
0.84	0.66		160.675	132.483		0.14	0.905
0.78	0.48		299.619	38.474		0.652	0.468
0.66	0.48		319.228	61.839		0.17	0.509
0.72	0.48		302.082	22.545		0.862	0.841
0.66	0.66		213.179	31.638		0.975	0.524
0.72	0.78		143.702	272.758		0.442	0.903
0.72	0.48		233.268	64.008		1	0.508
0.72	0.6		169.603	123.216		0.369	0.8
0.66	0.54		280.028	58.841		0.72	0.075
0.72	0.48		86.229	91.806		0.37	0.826
0.78	0.42		196.415	39.551		0.29	0.318
0.84	0.72		234.447	56.029		0.733	1
0.84	0.6		253.187	97.259		0.587	0.113
0.72	0.72		128.993	82.391		0.319	0.902
0.72	0.48		301.486	64.101		0.432	0.847
0.78	0.42		125.844	44.812		0.659	0.616
0.78	0.54		264.653	6.746		0.119	0.507
0.66	0.54		187.623	42.181		0.648	0.496
0.72	0.6		253.548	37.648		0.982	0.943
0.84	0.54		205.419	20.414		0.41	0.177
0.78	0.48		336.274	30.159		0.83	0.475
0.72	0.48		283.629	29.973		0.223	0.925
0.72	0.66		242.837	115.317		0.194	0.89
0.66	0.78		250.776	87.208		0.694	0.802
0.84	0.48		283.904	42.666		0.463	0.522
0.78	0.84		284.221	143.966		0.804	0.697
0.78	0.72		253.489	75.337		0.341	0.573
0.84	0.54		192.55	73.276		0.23	0.899
0.66	0.6		154.761	130.237		0.44	0.95
0.84	0.48		239.105	66.636		0.429	0.148
0.72	0.6		191.498	142.58		0.23	0.178
0.72	0.6		297.576	148.64		0.951	0.594
0.66	0.48		243.728	82.208		0.232	0.608
0.6	0.54		166.699	85.187		0.234	0.862
0.9	0.54		379.384	84.918		0.531	0.72
1.02	0.6		193.906	42.007		0.392	0.201
0.72	0.54		179.621	59.872		0.408	0.716
0.66	0.48		124.179	41.296		0.549	0.334
0.6	0.48		133.346	42.226		0.137	0.51
0.84	0.66		68.092	102.714		0.876	0.896
0.66	0.48		90.834	108.994		0.506	0.95
0.9	0.48		182.959	61.845		0.431	0.806
			72.45	116.265		0.882	0.334
			135.869	109.409		0.569	0.383
			193.562	76.854		0.441	0.868
			78.669	80.452		0.258	0.168
			64.413	66.123		0.908	0.668
			154.317	31.217		0.321	0.661
			129.152	94.394		0.302	0.649
			523.512	92.627		0.797	0.867
			32.001	244.681		0.228	0.844
			33.679	85.946		0.806	0.151
			256.853	79.533		0.471	0.863
			116.074	77.768		0.438	0.907
			139.868	63.304		0.348	0.783
			161.33	41.852		0.834	0.879
			98.852	47.453		0.824	0.824
			151.791	21.201		0.801	0.82
			70.579	60.421		0.194	0.924
			62.339	60.635		0.556	0.856
			172.166	69.87		0.11	0.459
			77.977	90.39		0.25	0.207
			38.307	144.069		0.11	0.168
			114.097	48.929		0.272	0.867
			88.947	52.031		0.283	0.857
			151.329	58.948		0.425	0.711
			87.935	34.609		0.223	0.735
			42.898	146.037		0.934	0.739
			74.56	61.383		0.186	0.761
			249.817	45.353		0.827	0.813
			70.557	40.032		0.898	0.871
			75.945	107.139		0.178	0.866
			84.635	63.866		0.182	0.866
			558.299	25.365		0.253	0.906
			103.682	31.317		0.273	0.812
			86.772	94.487		0.546	0.924
			114.992	28.147		0.141	0.968
			76.356	139.207		0.36	0.608
			161.017	79.277		0.554	0.919
			55.564	21.232		0.776	0.779
			145.106	127.632		0.172	0.757
			103.891	108.555		0.208	0.121
			31.449	80.807		0.325	0.549
			117.838	210.227		0.86	0.357
			38.996	30.685		0.231	0.403
			186.417	7.515		0.836	0.925
			142.66	24.422		0.4	0.786
			18.908	57.615		0.28	0.915
			144.33	41.022		0.328	0.927
			79.853	48.164		0.231	0.967
			47.001	64.118		0.676	0.932
			216.255	32.921		0.254	0.328
			34.87	179.394		0.19	0.66
			91.809	65.582		0.644	0.824
			189.79	31.757		0.951	0.799
			162.572	38.264		0.107	0.907
			216.038	36.028		0.649	0.943
			60.699	13.845		0.425	0.89
			115.349	264.374		0.677	0.644
			195.879	47.065		0.21	0.887
			97.302	76.045		0.864	0.681
			95.414	38.349		0.543	0.942
			102.216	91.135		0.898	0.112
			84.837	99.517		0.285	0.838
			113.756	43.822		0.575	0.674
			182.227	10.884		0.339	0.864
			13.972	41.684		0.128	0.852
			48.749	69.671		0.414	0.941
			149.079	36.446		0.658	0.893
			177.722	55.365		0.382	0.275
			41.377	21.087		0.928	0.631
			52.896	50.778		0.358	0.733
			120.731	26.857		0.733	0.909
			26.129	23.273		1	0.583
			126.613	20.643		0.269	0.864
						0.406	0.547
						0.265	0.778
						0.994	0.088
						0.544	0.587
						0.401	0.721
						0.278	0.681
						0.345	0.867
						0.313	0.166
						0.542	0.913
						0.479	0.387
						0.654	0.794
						0.681	0.889
						0.274	0.25
						0.213	0.769
						0.145	0.736
						0.331	0.157
						0.125	0.832
						0.186	0.929
						0.192	0.336
						0.407	0.848
						0.563	0.743
						0.918	0.941
						0.547	0.984
						0.927	0.698
						0.797	0.943
						0.517	0.269
						0.88	0.746
						0.288	0.677
						0.436	0.777
						0.714	0.789
						0.307	0.756
						0.082	0.909
						0.113	0.352
						0.095	0.88
						0.167	0.842
						0.446	0.686
						0.108	0.725
						0.066	0.893
						0.154	0.76
						0.805	0.372
						0.276	0.78
						0.132	0.542
						0.092	0.262
						0.183	0.289
						0.529	0.725
						0.602	0.602
						0.218	0.839
						0.434	0.747
						0.561	0.908
						0.571	0.875
						0.552	0.8
						0.508	0.968
						0.278	0.212
						0.256	0.672
						0.444	0.23
						0.217	0.83
						0.949	0.886
						0.867	0.708
						0.711	0.732
						0.368	0.922
						0.218	0.572
						0.741	0.855
						0.126	0.124
						0.344	0.379
						0.233	0.599
						0.122	0.857
						0.764	0.861
						0.317	0.757
						0.218	0.444
						0.424	0.935
						0.679	0.856
						0.119	0.917
						0.095	0.577
						0.668	0.655
						0.776	0.049
						0.136	0.837
						0.764	0.826
						0.171	0.203
						0.906	0.313
						0.273	0.726
						0.513	0.878
						0.238	0.54
						0.296	0.363
						0.154	0.654
						0.848	0.809
						0.245	0.224
						0.297	0.928
						0.264	0.54
						0.075	0.249
						0.206	0.701
						0.132	0.423
						0.175	0.638
						0.988	0.935
						0.621	0.815
						0.433	0.79
						0.417	0.83
						0.068	0.714
						0.616	0.848
						0.928	0.99
						0.354	0.661
						0.57	0.582
						0.129	0.474
						0.263	0.813
						0.565	0.926
						0.281	0.89
						0.57	0.776
						0.348	0.785
						0.042	0.732
						0.787	0.793
						0.236	0.638
						0.379	0.553
						0.272	0.571
						0.172	0.928
						0.269	0.974
						0.23	0.925
						0.387	0.851
						0.117	0.867
						0.201	0.495
						0.841	0.678
						0.803	0.324
						0.777	0.487
						0.598	0.31
						0.446	0.538
						0.829	0.805
						0.627	0.491
						0.217	0.699
						0.313	0.147
						0.467	0.409
						0.023	0.865
						0.222	0.857
						0.286	0.911
						0.468	0.925
						0.293	0.749
						0.574	0.681
						0.189	0.188
						0.75	0.747
						0.502	0.805
						0.789	0.678
						0.306	0.358
						0.865	0.936
						0.423	0.861
						0.942	0.103
						0.146	0.842
						0.413	0.642
						0.545	0.726
						0.414	1
						0.318	0.326
						0.817	0.327
						0.277	0.753
						0.081	0.94
						0.611	0.535
						0.182	0.515
						0.121	0.913
						0.615	0.8
						0.582	0.261
						0.753	0.871
						0.153	0.097
						0.525	0.895
						0.13	0.829
						0.541	0.949
						0.735	0.656
						0.208	0.978
						1	0.171
						0.299	0.861
						0.456	0.891
						0.458	0.817
						0.549	0.223
						0.125	0.196
						0.875	0.92
						0.538	0.827
						0.51	0.636
						0.291	0.659
						0.39	0.39
						0.744	0.717
						0.825	0.923
						0.268	0.212
						0.391	0.458
						0.911	0.07
						0.589	0.429
						0.832	0.85
						0.529	0.6
						0.133	0.853
						0.531	0.88
						0.249	0.655
						0.29	0.749
						0.34	0.88
						0.112	0.574
						0.229	0.977
						0.499	0.718
						0.321	0.56
						0.252	0.457
						0.109	0.621
						0.652	0.881
						0.299	0.869
						0.974	0.848
						0.912	0.172
						0.319	0.277
						0.673	0.544
						0.179	0.854
						0.31	0.564
						0.434	0.844
						0.792	0.293
						0.127	0.301
						0.193	0.707
						0.193	0.459
						0.444	0.666
						0.165	0.539
						0.964	0.186
						0.236	0.886
						0.458	0.885
						0.899	0.36
						0.729	0.454
						0.686	0.247
						0.512	0.67
						0.462	0.782
						0.411	0.139
						0.838	0.401
						0.585	0.301
						0.758	0.852
						0.899	0.711
						0.174	0.616
						0.177	0.563
						0.507	0.264
						0.402	0.284
						0.885	0.791
						0.484	0.18
						0.643	0.247
						0.081	0.339
						0.263	0.671
						0.165	0.373
						0.259	0.454
						0.15	0.255
						0.279	0.553
						0.801	0.799
						0.437	0.765
						0.41	0.988
						0.422	0.781
						0.642	0.408
						0.848	0.775
						0.1	0.385
						0.831	0.248
						0.206	0.401
						0.27	0.555
						0.318	0.53
						0.582	0.511
						0.374	0.321
						0.232	0.671
						0.39	0.671
						0.891	0.825
						0.841	0.521
						0.14	0.401
						0.25	0.888
						0.854	0.781
						0.248	0.405
						0.128	0.456
						0.127	0.925
						0.116	0.288
						0.423	0.08
						0.132	0.728
						0.521	0.446
						0.495	0.865
						0.797	0.618
						0.151	0.024
						0.681	0.57
						0.518	0.805
						0.505	0.167
						0.219	0.761
						0.791	0.254
						0.288	0.865
						0.247	0.371
						0.596	0.671
						0.192	0.317
						0.255	0.609
						0.458	0.306
						0.302	0.785
						0.534	0.521
						0.367	0.464
						0.26	0.686
						0.285	0.128
						0.72	0.28
						0.328	0.891
						0.066	0.611
						0.345	0.941
						0.404	0.76
						0.905	0.837
						0.423	0.942
						0.848	0.225
						0.449	0.847
						0.387	0.534
						0.255	0.643
						0.257	0.781
						0.23	0.996
						0.393	0.657
						0.115	0.417
						0.929	0.827
						0.239	0.542
						0.232	0.819
						0.12	0.757
						0.773	0.904
						0.762	0.437
						0.235	0.884
						0.794	0.28
						0.175	0.83
						0.185	0.117
						0.847	0.685
						0.897	0.861
						0.738	0.762
						0.29	0.865
						0.673	0.994
						0.157	0.548
						0.328	0.872
						0.33	0.855
						0.377	0.323
						0.682	0.146
						0.186	0.96
						0.618	0.848
						0.595	0.717
						0.437	0.722
						0.17	0.93
						0.42	0.927
						0.6	0.881
						0.446	0.098
						0.14	0.848
						0.214	0.066
						0.517	0.35
						0.456	0.325
						0.152	0.713
						0.15	0.834
						0.318	0.997
						0.3	0.567
						0.763	0.761
						0.816	0.84
						0.372	0.344
						0.199	1
						0.821	0.91
						0.355	0.873
						0.665	0.559
						0.305	0.598
						0.805	0.726
						0.238	0.068
						0.798	0.28
						0.459	0.769
						0.555	0.874
						0.254	0.585
						0.439	0.73
						0.763	0.882
						0.346	0.44
						0.435	0.43
						0.238	0.681
						0.228	0.941
						0.277	0.283
						0.213	0.834
						0.336	0.53
						0.535	0.909
						0.694	0.951
						0.183	0.328
						0.58	0.839
						0.534	0.332
						0.12	0.425
						0.365	0.927
						0.638	0.658
						0.771	0.133
						0.177	0.969
						0.591	0.156
						0.157	0.873
						0.218	0.643
						0.168	0.748
						0.945	0.303
						0.804	1
						0.363	0.651
						0.659	0.848
						0.353	0.888
						0.623	1
						0.487	0.432
						0.985	0.554
						0.561	0.896
						0.467	0.846
						0.46	0.5
						0.197	0.798
						0.686	0.372
						0.587	0.643
						0.637	0.677
						0.479	1
						0.411	0.23
						0.59	0.91
						0.976	0.856
						0.212	0.811
						0.331	0.947
						0.098	0.381
						0.218	0.914
						0.597	0.844
						0.511	0.724
						0.385	0.853
						0.305	0.512
						0.548	0.943
						0.6	0.702
						0.721	0.29
						0.575	0.734
						0.286	0.319
						0.764	0.767
						0.313	0.317
						0.326	0.671
						0.416	0.558
						0.515	0.899
						0.507	0.871
						0.192	0.592
						0.357	0.65
						0.416	0.14
						0.352	0.487
						0.49	0.447
						0.691	0.698
						0.636	0.626
						0.768	0.724
						0.5	0.349
						0.694	0.85
						0.943	0.532
						0.326	0.831
						1	0.108
						0.648	0.422
						0.726	0.959
						0.24	0.909
						0.34	0.615
						0.328	0.331
						0.288	0.875
						0.259	0.8
						0.638	0.492
						0.883	0.582
						0.821	1
						0.399	0.907
						0.46	0.834
						0.407	0.528
						0.181	0.633
						0.695	0.612
						0.333	0.831
						0.086	0.867
						0.583	0.929
						0.775	0.312
						0.864	0.823
						0.33	0.852
						0.198	0.891
						0.702	0.603
						0.314	0.411
						0.384	0.238
						0.411	0.343
						0.845	0.554
						0.124	1
						0.231	0.816
						0.177	0.3
						0.296	0.695
						0.645	0.896
						0.521	0.619
						1	0.354
						0.116	0.876
						0.638	0.498
						0.232	0.922
						0.595	0.893
						0.477	0.875
						0.5	0.605
						0.1	0.17
						0.447	0.965
						0.308	0.826
						0.507	0.727
						0.352	0.943
						0.181	0.812
						0.74	0.693
						0.69	0.546
						0.365	0.508
						0.924	0.835
						0.892	0.78
						0.466	0.671
						0.712	0.716
						0.252	0.444
						0.641	0.865
						0.826	0.789
						0.74	0.743
						0.153	0.946
						0.825	0.845
						0.195	0.666
						0.637	0.599
						0.166	0.746
						0.271	0.814
						0.871	0.878
						0.171	0.85
						0.775	0.389
						0.608	0.839
						0.813	0.621
						0.391	0.486
						0.898	0.806
						0.726	0.736
						0.3	0.767
						0.372	0.353
						0.579	0.796
						0.362	0.87
						0.429	0.872
						0.303	0.154
						0.661	0.778
						0.213	0.38
						0.717	0.853
						0.083	0.647
						0.225	1
						0.58	0.583
						0.41	0.6
						0.606	0.046
						0.849	0.534
						0.546	0.25
						0.212	0.362
						0.326	0.88
						0.736	0.182
						0.44	0.369
						0.853	0.59
						0.803	0.922
						0.209	0.902
						0.903	0.911
						0.713	0.316
						0.853	0.687
						0.622	0.936
						0.84	0.272
						0.423	0.766
						0.185	0.362
						0.751	0.69
						0.046	0.677
						0.228	0.267
						0.77	0.746
						0.246	0.49
						0.377	0.524
						0.256	0.866
						0.39	0.743
						0.403	0.382
						0.219	0.219
						0.623	0.446
						0.432	0.919
						0.368	0.658
						0.38	0.544
						0.927	0.411
						0.808	0.882
						0.275	0.826
						0.424	0.282
						0.902	0.838
						0.159	0.189
						0.919	0.697
						0.499	0.497
						0.19	0.869
						0.233	0.357
						0.931	0.659
						0.258	0.722
						0.746	0.631
						0.479	0.87
						0.296	0.422
						0.394	0.785
						0.616	0.605
						0.346	0.832
						0.719	0.857
						0.928	0.693
						0.199	0.572
						0.815	0.86
						0.981	0.55
						0.189	0.358
						0.642	0.316
						0.175	0.396
						0.38	0.71
						0.689	0.457
						0.949	0.625
						0.824	0.774
						0.225	0.302
						0.683	0.528
						0.264	0.648
						0.695	0.804
						0.664	0.926
						0.195	0.895
						0.517	0.743
						0.856	0.706
						0.508	0.279
						0.968	0.796
						0.318	0.474
						0.424	0.485
						0.858	0.555
						0.396	0.506
						0.632	0.547
						0.356	0.889
						0.126	0.756
						0.157	0.752
						0.211	0.882
						0.252	0.342
						0.793	0.997
						0.319	0.165
						0.459	0.498
						0.844	0.886
						0.229	0.754
						0.202	0.699
						0.853	0.697
						0.39	0.552
						0.527	0.245
						0.085	0.683
						0.538	0.686
						0.638	0.682
						0.06	0.819
						0.67	0.304
						0.55	0.672
						0.929	0.12
						0.709	0.522
						0.152	0.697
						0.321	0.348
						0.23	0.756
						0.234	0.564
						0.522	0.554
						0.287	0.498
						0.577	0.823
						0.466	0.816
						0.204	0.71
						0.609	0.855
						0.674	0.912
						0.838	0.552
						0.196	0.792
						0.551	0.743
						0.153	0.681
						0.153	0.736
						0.718	0.653
						0.934	0.859
						0.637	0.265
						0.953	0.314
						0.285	0.757
						0.634	0.194
						0.572	0.468
						0.332	0.613
						0.367	0.47
						0.343	0.522
						0.356	0.483
						0.084	0.824
						0.692	0.883
						0.331	0.509
						0.269	0.809
						0.173	0.927
						0.683	0.871
						0.301	0.616
						0.177	0.821
						0.179	0.662
						0.27	0.557
						0.124	0.468
						0.369	0.384
						0.503	0.487
						0.643	0.115
						0.271	0.476
						0.266	0.64
						0.301	0.439
						0.231	1
						0.178	0.77
						0.256	0.77
						0.927	0.718
						0.375	0.84
						0.306	0.803
						0.751	0.92
						0.332	0.86
						0.209	0.56
						0.552	0.876
						0.173	0.155
						0.483	0.9
						0.292	0.732
						0.848	0.914
						0.746	0.684
						0.359	0.545
						0.371	0.447
						0.411	0.647
						0.307	0.943
						0.2	0.494
						0.108	0.772
						0.212	0.644
						0.327	0.856
						0.855	0.73
						0.761	1
						0.743	0.897
						0.231	0.556
						0.742	0.969
						0.167	0.573
						0.374	0.838
						0.929	0.993
						0.604	0.815
						0.747	0.895
							0.344
							0.331
							0.686
							0.88
							0.86
							0.618
							0.833
							0.773
							0.65
							0.388
							0.741
							0.851
							0.846
							0.871
							0.806
							1
							0.65
							0.743
							0.954
							0.865
							0.695
							0.566
							1
							0.641
							0.827
							0.406
							0.767
							0.817
							0.844
							0.441
							0.694
							0.894
							0.477
							0.898
							0.578
							0.653
							0.906
							0.543
							0.98
							0.438
							0.944
							0.801
							0.439
							0.371
							0.902
							0.939
							0.868
							0.499
							0.839
							0.649
							0.916
							0.493
							0.669
							0.411
							0.661
							0.733
							1
							0.728
							0.83
							0.865
							0.823
							0.943
							0.937
							0.524
							0.755
							0.897
							0.861
							0.648
							0.635
							0.849
							0.058
							0.156
							0.341
							0.169
							0.137
							0.089
							0.194
							0.78
							0.946
							0.082
							0.051
							0.792
							0.775
							0.649
							0.215
							0.343
							0.547
							1
							0.501
							0.126
							0.378
							0.762
							0.316
							0.325
							0.542
							0.988
							0.189
							0.342
							0.254
							0.249
							0.932
							0.896
							0.537
							0.259
							0.484
							0.454
							0.284
							0.858
							0.654
